# Supplementary material for: Dopamine has no direct causal role in the formation of treatment expectations and placebo analgesia in humans
Source: PLoS Biol. 2024 Sep 24;22(9):e3002772. doi: 10.1371/journal.pbio.3002772 (PMC11421806; doi:10.1371/journal.pbio.3002772)
Supplement: S1 Data — Excel file with single sheets for each figure panel (Fig 5A–5E). Abbreviations: “participant”: participant ID. “blood_Dopa”: serum L-dopa levels in μg/ml. “blood_Prolactin”: prolactin serum levels in ng/ml. “group”: medication group. “expectation”: EXPECT score from 0–10. “expectation_timepoint”: rating time point for EXPECT score. “Expectation_BL”: EXPECT score at baseline at day 1 (BL). “Expectation_day1”: EXPECT score before conditioning at day 1 (preCOND). “Expectation_day2”: EXPECT score at day 2 (preT1); “Expectation_day8”: EXPECT score at day 8 (preT2). “INA”: inactive control group, “DOPA”: L-dopa group, “SUL”: sulpiride group. “Delta_VAS_Day2”: VAS mean difference pain rating between control condition minus placebo condition on day 2 (test session 1). “Delta_VAS_Day8”: VAS mean difference pain rating between control condition minus placebo condition on day 8 (test session 2). (XLSX) [file pbio.3002772.s005.xlsx]

## Sheet: S1_Data_Figure5A
participant	blood_Dopa
2	0.43
4	0.37
10	0.28
14	0.46
15	1.04
18	0.54
19	1.62
21	0.7
22	0.77
29	0.34
34	0.89
35	0.61
39	0.94
42	0.59
48	0.6
49	0.25
55	0.78
56	0.69
58	0.38
65	0.15
75	0.61
76	0.46
80	0.51
82	0.192
84	0.46
90	0.33
96	0.4
97	0.65
99	0.54
100	0.96
103	0.38
109	0.47
116	0
117	0.44
121	0.36
125	0.49
127	0.53
128	0.22
134	0.45
136	0.74
137	0.85
139	1.74
142	0.7
143	0.47
147	1.09
148	0.28
149	0.71
153	0.95
155	0.28
158	0.6
160	0.33
166	0.23
168	0.36

## Sheet: S1_Data_Figure5B
participant	blood_Prolactin
5	37.4
9	79.7
11	17.3
12	47.2
26	65
27	37.6
28	23.2
32	96.1
33	210.5
36	81.2
37	57.6
40	130.4
50	28.3
53	47.6
59	21.1
60	42
61	59.7
62	41.2
63	28.9
64	133
70	31.5
72	113.3
77	46.6
78	47.4
79	128.5
89	129.4
92	34.4
98	28
104	115.3
105	131.5
108	24.3
113	61.2
119	59
120	68.1
123	53.2
126	83
129	21.2
130	22.8
132	15.4
133	152
138	41.3
141	46.8
145	55.3
146	56.6
150	47.5
162	36.9
169	40.6

## Sheet: S1_Data_Figure5C
participant	group	expectation	expectation_timepoint
2	DOPA	6	Expectation_BL
2	DOPA	5	Expectation_day1
2	DOPA	8	Expectation_day2
2	DOPA	8	Expectation_day8
3	INA	6	Expectation_BL
3	INA	6	Expectation_day1
3	INA	8	Expectation_day2
3	INA	7	Expectation_day8
4	DOPA	4	Expectation_BL
4	DOPA	4	Expectation_day1
4	DOPA	7	Expectation_day2
4	DOPA	6	Expectation_day8
5	SUL	5	Expectation_BL
5	SUL	6	Expectation_day1
5	SUL	3	Expectation_day2
5	SUL	5	Expectation_day8
6	INA	6	Expectation_BL
6	INA	6	Expectation_day1
6	INA	6	Expectation_day2
6	INA	7	Expectation_day8
8	INA	7	Expectation_BL
8	INA	7	Expectation_day1
8	INA	8	Expectation_day2
8	INA	7	Expectation_day8
9	SUL	7	Expectation_BL
9	SUL	7	Expectation_day1
9	SUL	8	Expectation_day2
9	SUL	6	Expectation_day8
10	DOPA	3	Expectation_BL
10	DOPA	3	Expectation_day1
10	DOPA	4	Expectation_day2
10	DOPA	4	Expectation_day8
11	SUL	3	Expectation_BL
11	SUL	2	Expectation_day1
11	SUL	3	Expectation_day2
11	SUL	4	Expectation_day8
12	SUL	8	Expectation_BL
12	SUL	8	Expectation_day1
12	SUL	9	Expectation_day2
12	SUL	8	Expectation_day8
13	INA	5	Expectation_BL
13	INA	6	Expectation_day1
13	INA	7	Expectation_day2
13	INA	7	Expectation_day8
14	DOPA	2	Expectation_BL
14	DOPA	3	Expectation_day1
14	DOPA	6	Expectation_day2
14	DOPA	6	Expectation_day8
15	DOPA	10	Expectation_BL
15	DOPA	8	Expectation_day1
15	DOPA	7	Expectation_day2
15	DOPA	8	Expectation_day8
16	INA	3	Expectation_BL
16	INA	3	Expectation_day1
16	INA	4	Expectation_day2
16	INA	5	Expectation_day8
17	INA	7	Expectation_BL
17	INA	7	Expectation_day1
17	INA	6	Expectation_day2
17	INA	5	Expectation_day8
18	DOPA	4	Expectation_BL
18	DOPA	4	Expectation_day1
18	DOPA	6	Expectation_day2
18	DOPA	7	Expectation_day8
19	DOPA	6	Expectation_BL
19	DOPA	3	Expectation_day1
19	DOPA	7	Expectation_day2
19	DOPA	6	Expectation_day8
20	INA	5	Expectation_BL
20	INA	7	Expectation_day1
20	INA	5	Expectation_day2
20	INA	6	Expectation_day8
21	DOPA	7	Expectation_BL
21	DOPA	7	Expectation_day1
21	DOPA	8	Expectation_day2
21	DOPA	7	Expectation_day8
22	DOPA	7	Expectation_BL
22	DOPA	7	Expectation_day1
22	DOPA	7	Expectation_day2
22	DOPA	7	Expectation_day8
23	INA	4	Expectation_BL
23	INA	4	Expectation_day1
23	INA	6	Expectation_day2
23	INA	6	Expectation_day8
24	INA	5	Expectation_BL
24	INA	4	Expectation_day1
24	INA	7	Expectation_day2
24	INA	6	Expectation_day8
25	INA	8	Expectation_BL
25	INA	6	Expectation_day1
25	INA	6	Expectation_day2
25	INA	8	Expectation_day8
26	SUL	10	Expectation_BL
26	SUL	10	Expectation_day1
26	SUL	10	Expectation_day2
26	SUL	9	Expectation_day8
27	SUL	6	Expectation_BL
27	SUL	6	Expectation_day1
27	SUL	7	Expectation_day2
27	SUL	7	Expectation_day8
28	SUL	5	Expectation_BL
28	SUL	5	Expectation_day1
28	SUL	5	Expectation_day2
28	SUL	7	Expectation_day8
29	DOPA	3	Expectation_BL
29	DOPA	4	Expectation_day1
29	DOPA	6	Expectation_day2
29	DOPA	4	Expectation_day8
30	SUL	8	Expectation_BL
30	SUL	8	Expectation_day1
30	SUL	7	Expectation_day2
30	SUL	6	Expectation_day8
31	INA	4	Expectation_BL
31	INA	8	Expectation_day2
31	INA	5	Expectation_day8
32	SUL	6	Expectation_BL
32	SUL	6	Expectation_day1
32	SUL	3	Expectation_day2
32	SUL	1	Expectation_day8
33	SUL	7	Expectation_BL
33	SUL	5	Expectation_day1
33	SUL	10	Expectation_day2
33	SUL	7	Expectation_day8
34	DOPA	7	Expectation_BL
34	DOPA	7	Expectation_day1
34	DOPA	7	Expectation_day2
34	DOPA	9	Expectation_day8
35	DOPA	6	Expectation_BL
35	DOPA	7	Expectation_day1
35	DOPA	7	Expectation_day2
35	DOPA	4	Expectation_day8
36	SUL	5	Expectation_BL
36	SUL	5	Expectation_day1
36	SUL	6	Expectation_day2
36	SUL	6	Expectation_day8
37	SUL	8	Expectation_BL
37	SUL	7	Expectation_day1
37	SUL	8	Expectation_day2
37	SUL	9	Expectation_day8
38	INA	8	Expectation_BL
38	INA	8	Expectation_day1
38	INA	8	Expectation_day2
38	INA	8	Expectation_day8
39	DOPA	6	Expectation_BL
39	DOPA	8	Expectation_day1
39	DOPA	8	Expectation_day2
39	DOPA	7	Expectation_day8
40	SUL	6	Expectation_BL
40	SUL	6	Expectation_day1
40	SUL	6	Expectation_day2
40	SUL	6	Expectation_day8
41	INA	7	Expectation_BL
41	INA	7	Expectation_day1
41	INA	7	Expectation_day2
41	INA	6	Expectation_day8
42	DOPA	7	Expectation_BL
42	DOPA	6	Expectation_day1
42	DOPA	9	Expectation_day2
42	DOPA	8	Expectation_day8
43	INA	7	Expectation_BL
43	INA	7	Expectation_day1
43	INA	9	Expectation_day2
43	INA	8	Expectation_day8
45	INA	7	Expectation_BL
45	INA	8	Expectation_day1
45	INA	7	Expectation_day2
45	INA	7	Expectation_day8
46	INA	6	Expectation_BL
46	INA	6	Expectation_day1
46	INA	7	Expectation_day2
46	INA	7	Expectation_day8
47	INA	6	Expectation_BL
47	INA	6	Expectation_day1
47	INA	8	Expectation_day2
47	INA	7	Expectation_day8
48	DOPA	3	Expectation_BL
48	DOPA	3	Expectation_day1
48	DOPA	6	Expectation_day2
48	DOPA	5	Expectation_day8
49	DOPA	9	Expectation_BL
49	DOPA	9	Expectation_day1
49	DOPA	5	Expectation_day2
49	DOPA	5	Expectation_day8
50	SUL	8	Expectation_BL
50	SUL	8	Expectation_day1
50	SUL	8	Expectation_day2
50	SUL	4	Expectation_day8
51	SUL	8	Expectation_BL
51	SUL	8	Expectation_day1
51	SUL	7	Expectation_day2
51	SUL	7	Expectation_day8
52	INA	6	Expectation_BL
52	INA	7	Expectation_day1
52	INA	8	Expectation_day2
52	INA	6	Expectation_day8
53	SUL	5	Expectation_BL
53	SUL	5	Expectation_day1
53	SUL	5	Expectation_day2
53	SUL	3	Expectation_day8
54	INA	3	Expectation_BL
54	INA	3	Expectation_day1
54	INA	2	Expectation_day2
54	INA	2	Expectation_day8
55	DOPA	6	Expectation_BL
55	DOPA	7	Expectation_day1
55	DOPA	7	Expectation_day2
55	DOPA	8	Expectation_day8
56	DOPA	8	Expectation_BL
56	DOPA	7	Expectation_day1
56	DOPA	8	Expectation_day2
56	DOPA	7	Expectation_day8
57	INA	7	Expectation_BL
57	INA	6	Expectation_day1
57	INA	3	Expectation_day2
57	INA	2	Expectation_day8
58	DOPA	7	Expectation_BL
58	DOPA	8	Expectation_day1
58	DOPA	9	Expectation_day2
58	DOPA	6	Expectation_day8
59	SUL	6	Expectation_BL
59	SUL	6	Expectation_day1
59	SUL	8	Expectation_day2
59	SUL	8	Expectation_day8
60	SUL	7	Expectation_BL
60	SUL	8	Expectation_day1
60	SUL	5	Expectation_day2
60	SUL	5	Expectation_day8
61	SUL	6	Expectation_BL
61	SUL	7	Expectation_day1
61	SUL	8	Expectation_day2
61	SUL	9	Expectation_day8
62	SUL	6	Expectation_BL
62	SUL	7	Expectation_day1
62	SUL	9	Expectation_day2
62	SUL	9	Expectation_day8
63	SUL	6	Expectation_BL
63	SUL	4	Expectation_day1
63	SUL	8	Expectation_day2
63	SUL	4	Expectation_day8
64	SUL	6	Expectation_BL
64	SUL	6	Expectation_day1
64	SUL	6	Expectation_day2
64	SUL	8	Expectation_day8
65	DOPA	7	Expectation_BL
65	DOPA	7	Expectation_day1
65	DOPA	7	Expectation_day2
65	DOPA	7	Expectation_day8
66	INA	4	Expectation_BL
66	INA	4	Expectation_day1
66	INA	10	Expectation_day2
66	INA	7	Expectation_day8
67	INA	7	Expectation_BL
67	INA	7	Expectation_day1
67	INA	9	Expectation_day2
67	INA	8	Expectation_day8
69	INA	8	Expectation_BL
69	INA	7	Expectation_day1
69	INA	9	Expectation_day2
69	INA	8	Expectation_day8
70	SUL	5	Expectation_BL
70	SUL	6	Expectation_day1
70	SUL	7	Expectation_day2
70	SUL	7	Expectation_day8
71	INA	7	Expectation_BL
71	INA	8	Expectation_day1
71	INA	9	Expectation_day2
71	INA	7	Expectation_day8
72	SUL	3	Expectation_BL
72	SUL	6	Expectation_day1
72	SUL	6	Expectation_day2
72	SUL	7	Expectation_day8
73	INA	3	Expectation_BL
73	INA	4	Expectation_day1
73	INA	4	Expectation_day2
73	INA	4	Expectation_day8
74	INA	5	Expectation_BL
74	INA	6	Expectation_day1
74	INA	8	Expectation_day2
74	INA	8	Expectation_day8
75	DOPA	6	Expectation_BL
75	DOPA	5	Expectation_day1
75	DOPA	6	Expectation_day2
75	DOPA	4	Expectation_day8
76	DOPA	6	Expectation_BL
76	DOPA	7	Expectation_day1
76	DOPA	7	Expectation_day2
76	DOPA	8	Expectation_day8
77	SUL	5	Expectation_BL
77	SUL	5	Expectation_day1
77	SUL	5	Expectation_day2
77	SUL	5	Expectation_day8
78	SUL	7	Expectation_BL
78	SUL	7	Expectation_day1
78	SUL	5	Expectation_day2
78	SUL	4	Expectation_day8
79	SUL	5	Expectation_BL
79	SUL	5	Expectation_day1
79	SUL	5	Expectation_day2
79	SUL	5	Expectation_day8
80	DOPA	7	Expectation_BL
80	DOPA	6	Expectation_day1
80	DOPA	7	Expectation_day2
80	DOPA	7	Expectation_day8
81	INA	6	Expectation_BL
81	INA	6	Expectation_day1
81	INA	10	Expectation_day2
81	INA	10	Expectation_day8
82	DOPA	7	Expectation_BL
82	DOPA	5	Expectation_day1
82	DOPA	9	Expectation_day2
82	DOPA	6	Expectation_day8
84	DOPA	5	Expectation_BL
84	DOPA	6	Expectation_day1
84	DOPA	4	Expectation_day2
84	DOPA	7	Expectation_day8
85	INA	3	Expectation_BL
85	INA	6	Expectation_day1
85	INA	6	Expectation_day2
85	INA	9	Expectation_day8
86	INA	7	Expectation_BL
86	INA	7	Expectation_day1
86	INA	9	Expectation_day2
86	INA	9	Expectation_day8
88	INA	5	Expectation_BL
88	INA	5	Expectation_day1
88	INA	5	Expectation_day2
88	INA	3	Expectation_day8
89	SUL	6	Expectation_BL
89	SUL	6	Expectation_day1
89	SUL	6	Expectation_day2
89	SUL	5	Expectation_day8
90	DOPA	6	Expectation_BL
90	DOPA	6	Expectation_day1
90	DOPA	5	Expectation_day2
90	DOPA	4	Expectation_day8
91	INA	7	Expectation_BL
91	INA	8	Expectation_day1
91	INA	7	Expectation_day2
91	INA	7	Expectation_day8
92	SUL	7	Expectation_BL
92	SUL	7	Expectation_day1
92	SUL	7	Expectation_day2
92	SUL	6	Expectation_day8
93	INA	8	Expectation_BL
93	INA	9	Expectation_day1
93	INA	9	Expectation_day2
93	INA	9	Expectation_day8
95	INA	6	Expectation_BL
95	INA	6	Expectation_day1
95	INA	6	Expectation_day2
95	INA	5	Expectation_day8
96	DOPA	8	Expectation_BL
96	DOPA	8	Expectation_day1
96	DOPA	7	Expectation_day2
96	DOPA	6	Expectation_day8
97	DOPA	7	Expectation_BL
97	DOPA	3	Expectation_day1
97	DOPA	5	Expectation_day2
97	DOPA	3	Expectation_day8
98	SUL	1	Expectation_BL
98	SUL	2	Expectation_day1
98	SUL	5	Expectation_day2
98	SUL	3	Expectation_day8
99	DOPA	3	Expectation_BL
99	DOPA	9	Expectation_day2
99	DOPA	6	Expectation_day8
100	DOPA	6	Expectation_BL
100	DOPA	6	Expectation_day1
100	DOPA	7	Expectation_day2
100	DOPA	7	Expectation_day8
101	SUL	6	Expectation_BL
101	SUL	8	Expectation_day1
101	SUL	5	Expectation_day2
101	SUL	3	Expectation_day8
103	DOPA	8	Expectation_BL
103	DOPA	5	Expectation_day1
103	DOPA	5	Expectation_day2
103	DOPA	2	Expectation_day8
104	SUL	3	Expectation_BL
104	SUL	2	Expectation_day1
104	SUL	4	Expectation_day2
104	SUL	4	Expectation_day8
105	SUL	6	Expectation_BL
105	SUL	6	Expectation_day1
105	SUL	8	Expectation_day2
105	SUL	7	Expectation_day8
106	INA	6	Expectation_BL
106	INA	7	Expectation_day1
106	INA	8	Expectation_day2
106	INA	7	Expectation_day8
107	INA	7	Expectation_BL
107	INA	7	Expectation_day1
107	INA	7	Expectation_day2
107	INA	6	Expectation_day8
108	SUL	4	Expectation_BL
108	SUL	3	Expectation_day1
108	SUL	2	Expectation_day2
109	DOPA	5	Expectation_BL
109	DOPA	5	Expectation_day1
109	DOPA	7	Expectation_day2
109	DOPA	8	Expectation_day8
111	INA	4	Expectation_BL
111	INA	6	Expectation_day1
111	INA	2	Expectation_day2
111	INA	3	Expectation_day8
112	INA	7	Expectation_BL
112	INA	5	Expectation_day1
112	INA	8	Expectation_day2
112	INA	3	Expectation_day8
113	SUL	4	Expectation_BL
113	SUL	3	Expectation_day1
113	SUL	2	Expectation_day2
113	SUL	2	Expectation_day8
115	INA	5	Expectation_BL
115	INA	5	Expectation_day1
115	INA	6	Expectation_day2
115	INA	7	Expectation_day8
116	DOPA	6	Expectation_BL
116	DOPA	6	Expectation_day1
116	DOPA	2	Expectation_day2
116	DOPA	2	Expectation_day8
117	DOPA	7	Expectation_BL
117	DOPA	7	Expectation_day1
117	DOPA	9	Expectation_day2
117	DOPA	9	Expectation_day8
118	INA	8	Expectation_BL
118	INA	8	Expectation_day1
118	INA	10	Expectation_day2
118	INA	6	Expectation_day8
119	SUL	5	Expectation_BL
119	SUL	5	Expectation_day1
119	SUL	3	Expectation_day2
119	SUL	3	Expectation_day8
120	SUL	3	Expectation_BL
120	SUL	7	Expectation_day1
120	SUL	5	Expectation_day2
120	SUL	8	Expectation_day8
121	DOPA	6	Expectation_BL
121	DOPA	6	Expectation_day1
121	DOPA	8	Expectation_day2
121	DOPA	8	Expectation_day8
123	SUL	1	Expectation_BL
123	SUL	2	Expectation_day1
123	SUL	6	Expectation_day2
123	SUL	6	Expectation_day8
124	INA	6	Expectation_BL
124	INA	6	Expectation_day1
124	INA	6	Expectation_day2
124	INA	6	Expectation_day8
125	DOPA	4	Expectation_BL
125	DOPA	4	Expectation_day1
125	DOPA	6	Expectation_day2
125	DOPA	7	Expectation_day8
126	SUL	5	Expectation_BL
126	SUL	5	Expectation_day1
126	SUL	7	Expectation_day2
126	SUL	8	Expectation_day8
127	DOPA	5	Expectation_BL
127	DOPA	5	Expectation_day1
127	DOPA	6	Expectation_day2
127	DOPA	2	Expectation_day8
128	DOPA	4	Expectation_BL
128	DOPA	5	Expectation_day1
128	DOPA	6	Expectation_day2
128	DOPA	3	Expectation_day8
129	SUL	3	Expectation_BL
129	SUL	3	Expectation_day1
129	SUL	4	Expectation_day2
129	SUL	4	Expectation_day8
130	SUL	6	Expectation_BL
130	SUL	3	Expectation_day1
130	SUL	5	Expectation_day2
130	SUL	5	Expectation_day8
131	INA	4	Expectation_BL
131	INA	5	Expectation_day1
131	INA	9	Expectation_day2
131	INA	8	Expectation_day8
132	SUL	8	Expectation_BL
132	SUL	8	Expectation_day1
132	SUL	8	Expectation_day2
132	SUL	8	Expectation_day8
133	SUL	4	Expectation_BL
133	SUL	4	Expectation_day1
133	SUL	8	Expectation_day2
133	SUL	2	Expectation_day8
134	DOPA	4	Expectation_BL
134	DOPA	6	Expectation_day1
134	DOPA	8	Expectation_day2
134	DOPA	8	Expectation_day8
135	INA	6	Expectation_BL
135	INA	4	Expectation_day1
135	INA	6	Expectation_day2
135	INA	2	Expectation_day8
136	DOPA	5	Expectation_BL
136	DOPA	6	Expectation_day1
136	DOPA	7	Expectation_day2
136	DOPA	7	Expectation_day8
137	DOPA	2	Expectation_BL
137	DOPA	3	Expectation_day1
137	DOPA	2	Expectation_day2
137	DOPA	2	Expectation_day8
138	SUL	7	Expectation_BL
138	SUL	7	Expectation_day1
138	SUL	7	Expectation_day2
138	SUL	6	Expectation_day8
139	DOPA	7	Expectation_BL
139	DOPA	7	Expectation_day1
139	DOPA	6	Expectation_day2
139	DOPA	5	Expectation_day8
141	SUL	7	Expectation_BL
141	SUL	5	Expectation_day1
141	SUL	8	Expectation_day2
141	SUL	8	Expectation_day8
142	DOPA	5	Expectation_BL
142	DOPA	6	Expectation_day1
142	DOPA	7	Expectation_day2
142	DOPA	8	Expectation_day8
143	DOPA	7	Expectation_BL
143	DOPA	6	Expectation_day1
143	DOPA	9	Expectation_day2
143	DOPA	7	Expectation_day8
145	SUL	4	Expectation_BL
145	SUL	3	Expectation_day1
145	SUL	5	Expectation_day2
145	SUL	3	Expectation_day8
146	SUL	6	Expectation_BL
146	SUL	6	Expectation_day1
146	SUL	7	Expectation_day2
146	SUL	5	Expectation_day8
147	DOPA	7	Expectation_BL
147	DOPA	6	Expectation_day1
147	DOPA	7	Expectation_day2
147	DOPA	6	Expectation_day8
148	DOPA	0	Expectation_BL
148	DOPA	6	Expectation_day1
148	DOPA	8	Expectation_day2
148	DOPA	8	Expectation_day8
149	DOPA	5	Expectation_BL
149	DOPA	6	Expectation_day1
149	DOPA	6	Expectation_day2
149	DOPA	5	Expectation_day8
150	SUL	6	Expectation_BL
150	SUL	6	Expectation_day1
150	SUL	6	Expectation_day2
150	SUL	7	Expectation_day8
151	INA	6	Expectation_BL
151	INA	6	Expectation_day1
151	INA	5	Expectation_day2
151	INA	4	Expectation_day8
152	INA	4	Expectation_BL
152	INA	3	Expectation_day1
152	INA	4	Expectation_day2
152	INA	1	Expectation_day8
153	DOPA	7	Expectation_BL
153	DOPA	4	Expectation_day1
153	DOPA	8	Expectation_day2
153	DOPA	7	Expectation_day8
154	INA	6	Expectation_BL
154	INA	5	Expectation_day1
154	INA	6	Expectation_day2
154	INA	7	Expectation_day8
155	DOPA	8	Expectation_BL
155	DOPA	8	Expectation_day1
155	DOPA	5	Expectation_day2
155	DOPA	5	Expectation_day8
156	INA	6	Expectation_BL
156	INA	7	Expectation_day1
156	INA	7	Expectation_day2
156	INA	7	Expectation_day8
157	INA	5	Expectation_BL
157	INA	7	Expectation_day1
157	INA	7	Expectation_day2
157	INA	8	Expectation_day8
158	DOPA	7	Expectation_BL
158	DOPA	5	Expectation_day1
158	DOPA	3	Expectation_day2
158	DOPA	3	Expectation_day8
159	INA	7	Expectation_BL
159	INA	7	Expectation_day1
159	INA	8	Expectation_day2
159	INA	8	Expectation_day8
160	DOPA	6	Expectation_BL
160	DOPA	7	Expectation_day1
160	DOPA	7	Expectation_day2
160	DOPA	8	Expectation_day8
162	SUL	5	Expectation_BL
162	SUL	6	Expectation_day1
162	SUL	6	Expectation_day2
162	SUL	3	Expectation_day8
163	INA	7	Expectation_BL
163	INA	5	Expectation_day1
163	INA	6	Expectation_day2
163	INA	6	Expectation_day8
164	INA	3	Expectation_BL
164	INA	3	Expectation_day1
164	INA	2	Expectation_day2
164	INA	3	Expectation_day8
166	DOPA	3	Expectation_BL
166	DOPA	7	Expectation_day1
166	DOPA	5	Expectation_day2
166	DOPA	6	Expectation_day8
167	INA	8	Expectation_BL
167	INA	8	Expectation_day1
167	INA	8	Expectation_day2
167	INA	8	Expectation_day8
168	DOPA	6	Expectation_BL
168	DOPA	6	Expectation_day1
168	DOPA	8	Expectation_day2
168	DOPA	7	Expectation_day8
169	SUL	5	Expectation_BL
169	SUL	6	Expectation_day1
169	SUL	5	Expectation_day2
169	SUL	5	Expectation_day8

## Sheet: S1_Data_Figure5D
participant	group	Delta_VAS_Day2
2	DOPA	26.2857
3	INA	9.28571
4	DOPA	18.5
5	SUL	3.21429
6	INA	-1.42857
8	INA	-7.85714
9	SUL	-3.5
10	DOPA	-10.0714
11	SUL	7.85714
12	SUL	-11.2857
13	INA	9.64286
14	DOPA	9.78571
15	DOPA	-10.1429
16	INA	18.7857
17	INA	2.35714
18	DOPA	15
19	DOPA	-14.8571
20	INA	22.2143
21	DOPA	-11.7143
22	DOPA	-8.35714
23	INA	-12.8571
24	INA	-6.57143
25	INA	-14.6429
26	SUL	21.0714
27	SUL	4.64286
28	SUL	3
29	DOPA	22.7857
30	SUL	11.2857
31	INA	3
32	SUL	-9.07143
33	SUL	19.2143
34	DOPA	3.57143
35	DOPA	3.07143
36	SUL	-5
37	SUL	14.6429
38	INA	-11.5
39	DOPA	5.57143
40	SUL	1.21429
41	INA	0.928571
42	DOPA	12.6429
43	INA	-10
45	INA	-13.3571
46	INA	13.3571
47	INA	0.357143
48	DOPA	-15.0714
49	DOPA	-25.8571
50	SUL	-17.2143
51	SUL	3.28571
52	INA	-0.357143
53	SUL	11.9286
54	INA	12
55	DOPA	18.9286
56	DOPA	-7.5
57	INA	15.6429
58	DOPA	16.7857
59	SUL	3.42857
60	SUL	3.07143
61	SUL	5
62	SUL	6.85714
63	SUL	-6.71429
64	SUL	-26.9286
65	DOPA	7.42857
66	INA	6.57143
67	INA	19.3571
69	INA	-3.14286
70	SUL	-0.714286
71	INA	0.214286
72	SUL	-6.28571
73	INA	19.5
74	INA	-2.5
75	DOPA	-3.5
76	DOPA	-10.5
77	SUL	-2.21429
78	SUL	-9.85714
79	SUL	-22.7143
80	DOPA	-27
81	INA	-0.5
82	DOPA	10
84	DOPA	21.7857
85	INA	-21.0714
86	INA	7.5
88	INA	-4
89	SUL	-4.42857
90	DOPA	29.1429
91	INA	-5.92857
92	SUL	23.5714
93	INA	41.2857
95	INA	14.8571
96	DOPA	-31.9286
97	DOPA	2.85714
98	SUL	-5.5
99	DOPA	6.42857
100	DOPA	3.07143
101	SUL	0.357143
103	DOPA	9.64286
104	SUL	20.5714
105	SUL	-6.42857
106	INA	2.35714
107	INA	-6.78571
108	SUL	-8.42857
109	DOPA	-3.64286
111	INA	-3.21429
112	INA	-21.6429
113	SUL	4.14286
115	INA	4.5
116	DOPA	0.785714
117	DOPA	4.57143
118	INA	3
119	SUL	10.9286
120	SUL	12.5
121	DOPA	3.28571
123	SUL	-3
124	INA	-0.571429
125	DOPA	13.5714
126	SUL	15.9286
127	DOPA	12.5714
128	DOPA	5.78571
129	SUL	-0.571429
130	SUL	34
131	INA	29.8571
132	SUL	18.5
133	SUL	-4.85714
134	DOPA	12
135	INA	2.64286
136	DOPA	36.1429
137	DOPA	-2
138	SUL	-7.21429
139	DOPA	9.85714
141	SUL	-4.42857
142	DOPA	11.7143
143	DOPA	-16.1429
145	SUL	3
146	SUL	5.78571
147	DOPA	2.21429
148	DOPA	20.7857
149	DOPA	13.5
150	SUL	-6.71429
151	INA	21.3571
152	INA	-3.28571
153	DOPA	2.28571
154	INA	17.5
155	DOPA	10.1429
156	INA	0.642857
157	INA	24.7143
158	DOPA	-12.5
159	INA	16
160	DOPA	26.2143
162	SUL	-4.85714
163	INA	-2.57143
164	INA	-1.85714
166	DOPA	-36.6429
167	INA	14.5
168	DOPA	13.4286
169	SUL	1.57143

## Sheet: S1_Data_Figure5E
participant	group	Delta_VAS_Day8
2	DOPA	-24.8571
3	INA	2
4	DOPA	3.07143
5	SUL	17.7857
6	INA	1.42857
8	INA	23.1429
9	SUL	16.2143
10	DOPA	-2
11	SUL	8.28571
12	SUL	-1.07143
13	INA	4.35714
14	DOPA	4.14286
15	DOPA	22
16	INA	16.7143
17	INA	14.7857
18	DOPA	3
19	DOPA	-14.4286
20	INA	5
21	DOPA	6.5
22	DOPA	2.42857
23	INA	3.78571
24	INA	-9.85714
25	INA	37.3571
26	SUL	16.8571
27	SUL	-5.07143
28	SUL	-18.5
29	DOPA	27.7143
30	SUL	-6.14286
31	INA	1.71429
32	SUL	-1.5
33	SUL	-7.78571
34	DOPA	-10.1429
35	DOPA	2.28571
36	SUL	1.35714
37	SUL	-8.5
38	INA	-4.14286
39	DOPA	1
40	SUL	7.78571
41	INA	12.7143
42	DOPA	-11.7857
43	INA	-12
45	INA	-6.07143
46	INA	24.0714
47	INA	-9.21429
48	DOPA	-14.5714
49	DOPA	-6.71429
50	SUL	-28.5
51	SUL	7.57143
52	INA	8.14286
53	SUL	23.9286
54	INA	11.5714
55	DOPA	-26
56	DOPA	-5.14286
57	INA	3.07143
58	DOPA	-10.7857
59	SUL	-8.71429
60	SUL	-15.2143
61	SUL	-2.85714
62	SUL	-6.64286
63	SUL	-6.57143
64	SUL	-29.1429
65	DOPA	19.4286
66	INA	24
67	INA	-1
69	INA	0.714286
70	SUL	3.78571
71	INA	2.85714
72	SUL	24.6429
73	INA	29.3571
74	INA	12.5
75	DOPA	-12.4286
76	DOPA	-3.71429
77	SUL	-8.28571
78	SUL	-30.9286
79	SUL	-12.4286
80	DOPA	-39.6429
81	INA	-2.07143
82	DOPA	5.5
84	DOPA	-10.8571
85	INA	-7.78571
86	INA	-1.28571
88	INA	-3.78571
89	SUL	8.28571
90	DOPA	54
91	INA	10.7143
92	SUL	24.7857
93	INA	13.2857
95	INA	-0.857143
96	DOPA	-7.21429
97	DOPA	-3.78571
98	SUL	-14.8571
99	DOPA	7.85714
100	DOPA	2.28571
101	SUL	-3
103	DOPA	0.428571
104	SUL	23.5714
105	SUL	0.5
106	INA	17.0714
107	INA	0.857143
109	DOPA	-0.142857
111	INA	18.4286
112	INA	-34.7143
113	SUL	-3.5
115	INA	-0.5
116	DOPA	1.92857
117	DOPA	-7.42857
118	INA	2.42857
119	SUL	-1.35714
120	SUL	33.0714
121	DOPA	13.0714
123	SUL	-4.85714
124	INA	10
125	DOPA	-19.8571
126	SUL	-0.571429
127	DOPA	6.71429
128	DOPA	5.71429
129	SUL	-1.64286
130	SUL	5.35714
131	INA	17.3571
132	SUL	26.7143
133	SUL	2.71429
134	DOPA	-1.92857
135	INA	-7.28571
136	DOPA	38.2857
137	DOPA	25.6429
138	SUL	7.42857
139	DOPA	1.92857
141	SUL	-1.57143
142	DOPA	13.3571
143	DOPA	4.64286
145	SUL	1.5
146	SUL	-8.57143
147	DOPA	-0.785714
148	DOPA	22.0714
149	DOPA	7
150	SUL	3.07143
151	INA	6.57143
152	INA	-6.5
153	DOPA	-3.14286
154	INA	0.714286
155	DOPA	4.07143
156	INA	7.14286
157	INA	-24.0714
158	DOPA	2.85714
159	INA	18.0714
160	DOPA	-10
162	SUL	2.07143
163	INA	1.85714
164	INA	-20.5
166	DOPA	-8
167	INA	14.4286
168	DOPA	0.214286
169	SUL	6.64286
