# Supplementary material for: Dopamine has no direct causal role in the formation of treatment expectations and placebo analgesia in humans
Source: PLoS Biol. 2024 Sep 24;22(9):e3002772. doi: 10.1371/journal.pbio.3002772 (PMC11421806; doi:10.1371/journal.pbio.3002772)
Supplement: S2 Data — Excel file with single sheets for each figure panel (Fig 6A–6F). Abbreviations: “participant”: participant ID. “blood_Dopa”: serum L-dopa levels in μg/ml. “gender”: participant sex. “blood_Prolactin”: prolactin serum levels in ng/ml. “group”: medication group. “Delta_Expect_day2minusday1”: mean difference between EXPECT scores at preT1 (before test session 1 on day 2) vs. preCOND (before conditioning at day 1). “INA”: inactive control group, “DOPA”: L-dopa group, “SUL”: sulpiride group. “Delta_VAS_Day2”: VAS mean difference in pain rating between control condition vs. placebo condition on day 2 (test session 1). (XLSX) [file pbio.3002772.s006.xlsx]

## Sheet: S2_Data_Figure6A
participant	blood_Dopa	gender
2	0.43	male
4	0.37	male
10	0.28	male
14	0.46	male
15	1.04	male
18	0.54	male
19	1.62	male
21	0.7	female
22	0.77	male
29	0.34	male
34	0.89	female
35	0.61	female
39	0.94	female
42	0.59	female
48	0.6	female
49	0.25	male
55	0.78	female
56	0.69	female
58	0.38	male
65	0.15	male
75	0.61	female
76	0.46	female
80	0.51	female
82	0.192	female
84	0.46	female
90	0.33	female
96	0.4	female
97	0.65	female
99	0.54	male
100	0.96	female
103	0.38	male
109	0.47	male
116	0	female
117	0.44	female
121	0.36	male
125	0.49	male
127	0.53	female
128	0.22	female
134	0.45	female
136	0.74	female
137	0.85	female
139	1.74	female
142	0.7	male
143	0.47	female
147	1.09	female
148	0.28	male
149	0.71	female
153	0.95	female
155	0.28	female
158	0.6	female
160	0.33	male
166	0.23	male
168	0.36	male

## Sheet: S2_Data_Figure6B
participant	Delta_VAS_Day2	gender	blood_Dopa
2	26.2857	male	0.43
4	18.5	male	0.37
10	-10.0714	male	0.28
14	9.78571	male	0.46
15	-10.1429	male	1.04
18	15	male	0.54
19	-14.8571	male	1.62
21	-11.7143	female	0.7
22	-8.35714	male	0.77
29	22.7857	male	0.34
34	3.57143	female	0.89
35	3.07143	female	0.61
39	5.57143	female	0.94
42	12.6429	female	0.59
48	-15.0714	female	0.6
49	-25.8571	male	0.25
55	18.9286	female	0.78
56	-7.5	female	0.69
58	16.7857	male	0.38
65	7.42857	male	0.15
75	-3.5	female	0.61
76	-10.5	female	0.46
80	-27	female	0.51
82	10	female	0.192
84	21.7857	female	0.46
90	29.1429	female	0.33
96	-31.9286	female	0.4
97	2.85714	female	0.65
99	6.42857	male	0.54
100	3.07143	female	0.96
103	9.64286	male	0.38
109	-3.64286	male	0.47
116	0.785714	female	0
117	4.57143	female	0.44
121	3.28571	male	0.36
125	13.5714	male	0.49
127	12.5714	female	0.53
128	5.78571	female	0.22
134	12	female	0.45
136	36.1429	female	0.74
137	-2	female	0.85
139	9.85714	female	1.74
142	11.7143	male	0.7
143	-16.1429	female	0.47
147	2.21429	female	1.09
148	20.7857	male	0.28
149	13.5	female	0.71
153	2.28571	female	0.95
155	10.1429	female	0.28
158	-12.5	female	0.6
160	26.2143	male	0.33
166	-36.6429	male	0.23
168	13.4286	male	0.36

## Sheet: S2_Data_Figure6C
participant	Delta_Expect_day2minusday1	gender	blood_Dopa
2	3	male	0.43
4	3	male	0.37
10	1	male	0.28
14	3	male	0.46
15	-1	male	1.04
18	2	male	0.54
19	4	male	1.62
21	1	female	0.7
22	0	male	0.77
29	2	male	0.34
34	0	female	0.89
35	0	female	0.61
39	0	female	0.94
42	3	female	0.59
48	3	female	0.6
49	-4	male	0.25
55	0	female	0.78
56	1	female	0.69
58	1	male	0.38
65	0	male	0.15
75	1	female	0.61
76	0	female	0.46
80	1	female	0.51
82	4	female	0.192
84	-2	female	0.46
90	-1	female	0.33
96	-1	female	0.4
97	2	female	0.65
100	1	female	0.96
103	0	male	0.38
109	2	male	0.47
116	-4	female	0
117	2	female	0.44
121	2	male	0.36
125	2	male	0.49
127	1	female	0.53
128	1	female	0.22
134	2	female	0.45
136	1	female	0.74
137	-1	female	0.85
139	-1	female	1.74
142	1	male	0.7
143	3	female	0.47
147	1	female	1.09
148	2	male	0.28
149	0	female	0.71
153	4	female	0.95
155	-3	female	0.28
158	-2	female	0.6
160	0	male	0.33
166	-2	male	0.23
168	2	male	0.36

## Sheet: S2_Data_Figure6D
participant	blood_Prolactin	gender
5	37.4	male
9	79.7	female
11	17.3	male
12	47.2	female
26	65	female
27	37.6	female
28	23.2	male
32	96.1	female
33	210.5	female
36	81.2	female
37	57.6	female
40	130.4	female
50	28.3	female
53	47.6	female
59	21.1	male
60	42	male
61	59.7	female
62	41.2	male
63	28.9	male
64	133	female
70	31.5	male
72	113.3	female
77	46.6	male
78	47.4	female
79	128.5	female
89	129.4	female
92	34.4	male
98	28	male
104	115.3	female
105	131.5	female
108	24.3	male
113	61.2	female
119	59	female
120	68.1	female
123	53.2	female
126	83	female
129	21.2	male
130	22.8	male
132	15.4	male
133	152	female
138	41.3	male
141	46.8	male
145	55.3	female
146	56.6	female
150	47.5	female
162	36.9	female
169	40.6	male

## Sheet: S2_Data_Figure6E
participant	Delta_VAS_Day2	gender	blood_Prolactin
5	3.21429	male	37.4
9	-3.5	female	79.7
11	7.85714	male	17.3
12	-11.2857	female	47.2
26	21.0714	female	65
27	4.64286	female	37.6
28	3	male	23.2
32	-9.07143	female	96.1
33	19.2143	female	210.5
36	-5	female	81.2
37	14.6429	female	57.6
40	1.21429	female	130.4
50	-17.2143	female	28.3
53	11.9286	female	47.6
59	3.42857	male	21.1
60	3.07143	male	42
61	5	female	59.7
62	6.85714	male	41.2
63	-6.71429	male	28.9
64	-26.9286	female	133
70	-0.714286	male	31.5
72	-6.28571	female	113.3
77	-2.21429	male	46.6
78	-9.85714	female	47.4
79	-22.7143	female	128.5
89	-4.42857	female	129.4
92	23.5714	male	34.4
98	-5.5	male	28
104	20.5714	female	115.3
105	-6.42857	female	131.5
108	-8.42857	male	24.3
113	4.14286	female	61.2
119	10.9286	female	59
120	12.5	female	68.1
123	-3	female	53.2
126	15.9286	female	83
129	-0.571429	male	21.2
130	34	male	22.8
132	18.5	male	15.4
133	-4.85714	female	152
138	-7.21429	male	41.3
141	-4.42857	male	46.8
145	3	female	55.3
146	5.78571	female	56.6
150	-6.71429	female	47.5
162	-4.85714	female	36.9
169	1.57143	male	40.6

## Sheet: S2_Data_Figure6F
participant	Delta_Expect_day2minusday1	gender	blood_Prolactin
5	-3	male	37.4
9	1	female	79.7
11	1	male	17.3
12	1	female	47.2
26	0	female	65
27	1	female	37.6
28	0	male	23.2
32	-3	female	96.1
33	5	female	210.5
36	1	female	81.2
37	1	female	57.6
40	0	female	130.4
50	0	female	28.3
53	0	female	47.6
59	2	male	21.1
60	-3	male	42
61	1	female	59.7
62	2	male	41.2
63	4	male	28.9
64	0	female	133
70	1	male	31.5
72	0	female	113.3
77	0	male	46.6
78	-2	female	47.4
79	0	female	128.5
89	0	female	129.4
92	0	male	34.4
98	3	male	28
104	2	female	115.3
105	2	female	131.5
108	-1	male	24.3
113	-1	female	61.2
119	-2	female	59
120	-2	female	68.1
123	4	female	53.2
126	2	female	83
129	1	male	21.2
130	2	male	22.8
132	0	male	15.4
133	4	female	152
138	0	male	41.3
141	3	male	46.8
145	2	female	55.3
146	1	female	56.6
150	0	female	47.5
162	0	female	36.9
169	-1	male	40.6
