# Supplementary material for: Dopamine has no direct causal role in the formation of treatment expectations and placebo analgesia in humans
Source: PLoS Biol. 2024 Sep 24;22(9):e3002772. doi: 10.1371/journal.pbio.3002772 (PMC11421806; doi:10.1371/journal.pbio.3002772)
Supplement: S3 Data — Excel file with single sheets for each figure panel (Fig 7A–7E). “Trial”: individual trial number. “group”: medication group. “INA”: inactive control group, “DOPA”: L-dopa group, “SUL”: sulpiride group. “n” = n-number. “sd” = standard deviation. “ControlCream_Conditioning_VAS”: VAS pain rating score in control condition during conditioning (day 1). “PlaceboCream_Conditioning_VAS”: VAS pain rating score in placebo condition during conditioning (day 1). “ControlCream_Day2_VAS”: VAS pain rating score in control condition during test session 1 (day 2). “PlaceboCream_Day2_VAS”: VAS pain rating score in placebo condition during test session 1 (day 2). “Delta_VAS_Cond”: mean VAS pain rating difference between control and placebo condition during conditioning (day 1). “Delta_VAS_Day2”: mean VAS pain rating difference between control condition vs. placebo condition on day 2 (test session 1). “Delta_Expect_day2minusday1”: mean difference between EXPECT scores at preT1 (before test session 1 on day 2) vs. preCOND (before conditioning on day 1). “Day2_VAS_ControlCream”: mean VAS pain rating of the control condition during test session 1 (day 2). (XLSX) [file pbio.3002772.s007.xlsx]

## Sheet: S3_Data_Figure7A
Trial	group	n	sd	ControlCream_Conditioning_VAS	PlaceboCream_Conditioning_VAS
1	DOPA	53	13.047	77.755
2	DOPA	53	20.154	58
3	DOPA	53	21.155	55.887
4	DOPA	53	17.571	63.868
5	DOPA	53	15.149	69.132
6	DOPA	53	16.113	70.472
7	DOPA	53	12.748	74.094
8	DOPA	53	13.002	77.113
9	DOPA	53	11.441	79.623
10	DOPA	53	12.954	78.094
11	DOPA	53	12.794	79.264
12	DOPA	53	14.918	78.283
13	DOPA	53	14.307	76.623
14	DOPA	53	13.757	79.057
15	DOPA	53	14.895	76.302
1	DOPA	53	21.525		55.698
2	DOPA	53	21.857		31.415
3	DOPA	53	18.378		22.755
4	DOPA	53	18.175		24.491
5	DOPA	53	20.668		23.736
6	DOPA	53	20.579		24.887
7	DOPA	53	17.801		25.283
8	DOPA	53	19.208		26.679
9	DOPA	53	18.332		28.189
10	DOPA	53	20.058		28.472
11	DOPA	53	20.302		31.83
12	DOPA	53	21.177		33.377
13	DOPA	53	19.142		31.528
14	DOPA	53	21.802		31.019
15	DOPA	53	22.379		35.774
1	INA	51	12.649	77.824
2	INA	51	16.23	63.039
3	INA	51	18.276	61.373
4	INA	51	20.3	63.725
5	INA	51	19.383	66.275
6	INA	51	19.769	69.706
7	INA	51	19.563	71.745
8	INA	51	21.01	70.529
9	INA	51	19.528	75.431
10	INA	51	20.484	74.059
11	INA	51	19.154	76.137
12	INA	51	18.313	77.176
13	INA	51	20.345	74.059
14	INA	51	17.882	78.706
15	INA	51	17.957	78.667
1	INA	51	21.603		54.255
2	INA	51	18.545		28.549
3	INA	51	18.392		22.549
4	INA	51	18.282		24.02
5	INA	51	15.987		25
6	INA	51	18.007		26.667
7	INA	51	18.698		27.588
8	INA	51	17.037		27.333
9	INA	51	19.221		29.255
10	INA	51	18.59		27.941
11	INA	51	18.643		24.765
12	INA	51	20.097		28.549
13	INA	51	19.212		29.255
14	INA	51	20.914		32.157
15	INA	51	21.132		31.588
1	SUL	50	14.603	80.18
2	SUL	50	19.614	58.12
3	SUL	50	20.413	60.7
4	SUL	50	21.092	64.92
5	SUL	50	18.626	68.8
6	SUL	50	16.106	73.52
7	SUL	50	21.014	73.92
8	SUL	50	15.266	75.8
9	SUL	50	15.774	73.96
10	SUL	50	17.336	73.74
11	SUL	50	15.694	75.22
12	SUL	50	15.657	75.28
13	SUL	50	19.578	74.94
14	SUL	50	18.942	73.44
15	SUL	50	18.733	73.92
1	SUL	50	17.324		62.5
2	SUL	50	18.515		33.04
3	SUL	50	15.554		26.42
4	SUL	50	18.478		29.66
5	SUL	50	17.482		26.06
6	SUL	50	18.905		29.16
7	SUL	50	21.076		28.98
8	SUL	50	18.272		32.26
9	SUL	50	19.919		32.42
10	SUL	50	21.222		32.02
11	SUL	50	19.664		31.46
12	SUL	50	20.372		31.42
13	SUL	50	20.899		31.42
14	SUL	50	23.416		37
15	SUL	50	19.456		30.98

## Sheet: S3_Data_Figure7B
Trial	group	n	sd	ControlCream_Day2_VAS	PlaceboCream_Day2_VAS
1	DOPA	53	24.305	53.811
2	DOPA	53	23.426	37.17
3	DOPA	53	21.049	37.868
4	DOPA	53	21.545	43.283
5	DOPA	53	20.009	47.887
6	DOPA	53	19.492	53.264
7	DOPA	53	20.751	56.509
8	DOPA	53	20.404	57.34
9	DOPA	53	21.578	59.509
10	DOPA	53	22.303	59.491
11	DOPA	53	21.358	61.623
12	DOPA	53	21.085	61.057
13	DOPA	53	18.111	63.434
14	DOPA	53	19.339	63.679
1	DOPA	53	19.741		53.774
2	DOPA	53	22.511		38.113
3	DOPA	53	23.099		36.623
4	DOPA	53	22.474		41.113
5	DOPA	53	21.239		42.528
6	DOPA	53	20.161		45.792
7	DOPA	53	19.689		51.83
8	DOPA	53	20.459		51.283
9	DOPA	53	20.364		54.868
10	DOPA	53	19.428		55.585
11	DOPA	53	16.093		57.623
12	DOPA	53	17.482		55.849
13	DOPA	53	19.059		58.434
14	DOPA	53	16.657		61.075
1	INA	51	23.586	53.294
2	INA	51	21.129	39.51
3	INA	51	19.309	38.902
4	INA	51	20.729	40.471
5	INA	51	20.603	42.569
6	INA	51	20.969	46.451
7	INA	51	19.909	49.804
8	INA	51	20.518	51.627
9	INA	51	19.624	55.451
10	INA	51	20.319	54.686
11	INA	51	20.765	57.275
12	INA	51	22.022	58.412
13	INA	51	22.827	60.157
14	INA	51	22.578	61.667
1	INA	51	23.226		52.667
2	INA	51	20.927		38.529
3	INA	51	20.059		35.294
4	INA	51	20.662		37.922
5	INA	51	21.987		41.314
6	INA	51	21.589		43.412
7	INA	51	23.416		44.882
8	INA	51	22.646		49.294
9	INA	51	22.829		50.51
10	INA	51	24.861		51.216
11	INA	51	21.297		51.255
12	INA	51	23.321		53.02
13	INA	51	23.202		55.745
14	INA	51	24.259		50.784
1	SUL	50	21.343	51.86
2	SUL	50	20.42	35.92
3	SUL	50	20.826	36.38
4	SUL	50	20.381	41.66
5	SUL	50	22.188	44.16
6	SUL	50	21.35	50.38
7	SUL	50	21.121	54
8	SUL	50	22.125	57.38
9	SUL	50	21.249	59.42
10	SUL	50	21	59.72
11	SUL	50	22.987	56.76
12	SUL	50	22.904	58.26
13	SUL	50	22.07	59.06
14	SUL	50	19.713	63.04
1	SUL	50	21.932		51.6
2	SUL	50	20.49		37.88
3	SUL	50	19.761		37.1
4	SUL	50	21.699		40.68
5	SUL	50	20.774		43.22
6	SUL	50	22.961		47.42
7	SUL	50	22.529		50.66
8	SUL	50	19.552		54.76
9	SUL	50	21.171		54.32
10	SUL	50	21.717		59.84
11	SUL	50	20.953		55.22
12	SUL	50	21.38		55.76
13	SUL	50	22.575		56.2
14	SUL	50	22.55		57.4

## Sheet: S3_Data_Figure7C
Delta_VAS_Cond	Delta_VAS_Day2	group
35.0667	-10.0714	DOPA
40.2	3.07143	DOPA
43.8667	0.357143	SUL
39	9.64286	DOPA
40.7333	20.5714	SUL
50.8	-6.42857	SUL
59.6667	2.35714	INA
57.0667	-6.78571	INA
-4	-8.42857	SUL
37.9333	-3.64286	DOPA
52.4	7.85714	SUL
34.5333	-3.21429	INA
33.6667	-21.6429	INA
50.7333	4.14286	SUL
43.2667	4.5	INA
20.4667	0.785714	DOPA
62.9333	4.57143	DOPA
59	3	INA
15.2667	10.9286	SUL
44.8667	-11.2857	SUL
44.5333	12.5	SUL
30.4667	3.28571	DOPA
43.4	-3	SUL
65.7333	-0.571429	INA
31.3333	13.5714	DOPA
62.0667	15.9286	SUL
57.4667	12.5714	DOPA
42.5333	5.78571	DOPA
31.2667	-0.571429	SUL
25.3333	9.64286	INA
33.3333	34	SUL
63.7333	29.8571	INA
68.8667	18.5	SUL
59.9333	-4.85714	SUL
65	12	DOPA
30.6667	2.64286	INA
17.2667	36.1429	DOPA
9	-2	DOPA
26.6667	-7.21429	SUL
20.8	9.85714	DOPA
46.4667	9.78571	DOPA
33.8667	-4.42857	SUL
41.7333	11.7143	DOPA
41.9333	-16.1429	DOPA
35.5333	3	SUL
36.8667	5.78571	SUL
44.1333	2.21429	DOPA
30.7333	20.7857	DOPA
28.6	13.5	DOPA
44.6	-10.1429	DOPA
52.2	-6.71429	SUL
41	21.3571	INA
52.2667	-3.28571	INA
34.8667	2.28571	DOPA
77.6667	17.5	INA
43.4667	10.1429	DOPA
29	0.642857	INA
59.2667	24.7143	INA
17.0667	-12.5	DOPA
45.0667	16	INA
39.8	18.7857	INA
47.7333	26.2143	DOPA
60.2667	-4.85714	SUL
19.8667	-2.57143	INA
44.6	-1.85714	INA
41.2667	-36.6429	DOPA
45.6667	14.5	INA
65.4	13.4286	DOPA
16.2667	1.57143	SUL
54.4667	2.35714	INA
41.5333	15	DOPA
21.5333	-14.8571	DOPA
79.2	26.2857	DOPA
60.0667	22.2143	INA
40.6667	-11.7143	DOPA
54.6	-8.35714	DOPA
42.4667	-12.8571	INA
41.8	-6.57143	INA
-7.66667	-14.6429	INA
57.9333	21.0714	SUL
6.66667	4.64286	SUL
4.86667	3	SUL
46.0667	22.7857	DOPA
24.5333	9.28571	INA
31.7333	11.2857	SUL
31.7333	3	INA
32.7333	-9.07143	SUL
45.2667	19.2143	SUL
43.5333	3.57143	DOPA
48.4667	3.07143	DOPA
36.8	-5	SUL
40.5333	14.6429	SUL
40.0667	-11.5	INA
47.8	5.57143	DOPA
42.5333	18.5	DOPA
43.6667	1.21429	SUL
31.6	0.928571	INA
67.9333	12.6429	DOPA
40.5333	-10	INA
28.1333	-13.3571	INA
46.3333	13.3571	INA
47.2	0.357143	INA
24.9333	-15.0714	DOPA
36.5333	-25.8571	DOPA
31.6667	3.21429	SUL
70.4667	-17.2143	SUL
45.8	3.28571	SUL
44.6	-0.357143	INA
22.8	11.9286	SUL
12	12	INA
39.0667	18.9286	DOPA
73.9333	-7.5	DOPA
6	15.6429	INA
60.2	16.7857	DOPA
75.4	3.42857	SUL
27.7333	-1.42857	INA
24.8	3.07143	SUL
24.1333	5	SUL
51.7333	6.85714	SUL
45.0667	-6.71429	SUL
55.7333	-26.9286	SUL
42.8	7.42857	DOPA
53.5333	6.57143	INA
64.4667	19.3571	INA
29.5333	-3.14286	INA
23.2667	-0.714286	SUL
56.2	0.214286	INA
25.5333	-6.28571	SUL
57.8667	19.5	INA
60.3333	-2.5	INA
64.8	-3.5	DOPA
48.2	-10.5	DOPA
37.4	-2.21429	SUL
40.2	-9.85714	SUL
49.1333	-22.7143	SUL
49.9333	-7.85714	INA
14.4	-27	DOPA
73.5333	-0.5	INA
59.8667	10	DOPA
33.5333	21.7857	DOPA
11.8	-21.0714	INA
64.0667	7.5	INA
49.6667	-4	INA
37.2	-4.42857	SUL
29.2	-3.5	SUL
26.8667	29.1429	DOPA
27.1333	-5.92857	INA
32.5333	23.5714	SUL
24.2	41.2857	INA
51.8	14.8571	INA
56.8	-31.9286	DOPA
60.4667	2.85714	DOPA
16.8667	-5.5	SUL
42.0667	6.42857	DOPA

## Sheet: S3_Data_Figure7D
Delta_VAS_Cond	Delta_Expect_day2minusday1	group
35.0667	1	DOPA
40.2	1	DOPA
43.8667	-3	SUL
39	0	DOPA
40.7333	2	SUL
50.8	2	SUL
59.6667	1	INA
57.0667	0	INA
-4	-1	SUL
37.9333	2	DOPA
52.4	1	SUL
34.5333	-4	INA
33.6667	3	INA
50.7333	-1	SUL
43.2667	1	INA
20.4667	-4	DOPA
62.9333	2	DOPA
59	2	INA
15.2667	-2	SUL
44.8667	1	SUL
44.5333	-2	SUL
30.4667	2	DOPA
43.4	4	SUL
65.7333	0	INA
31.3333	2	DOPA
62.0667	2	SUL
57.4667	1	DOPA
42.5333	1	DOPA
31.2667	1	SUL
25.3333	1	INA
33.3333	2	SUL
63.7333	4	INA
68.8667	0	SUL
59.9333	4	SUL
65	2	DOPA
30.6667	2	INA
17.2667	1	DOPA
9	-1	DOPA
26.6667	0	SUL
20.8	-1	DOPA
46.4667	3	DOPA
33.8667	3	SUL
41.7333	1	DOPA
41.9333	3	DOPA
35.5333	2	SUL
36.8667	1	SUL
44.1333	1	DOPA
30.7333	2	DOPA
28.6	0	DOPA
44.6	-1	DOPA
52.2	0	SUL
41	-1	INA
52.2667	1	INA
34.8667	4	DOPA
77.6667	1	INA
43.4667	-3	DOPA
29	0	INA
59.2667	0	INA
17.0667	-2	DOPA
45.0667	1	INA
39.8	1	INA
47.7333	0	DOPA
60.2667	0	SUL
19.8667	1	INA
44.6	-1	INA
41.2667	-2	DOPA
45.6667	0	INA
65.4	2	DOPA
16.2667	-1	SUL
54.4667	-1	INA
41.5333	2	DOPA
21.5333	4	DOPA
79.2	3	DOPA
60.0667	-2	INA
40.6667	1	DOPA
54.6	0	DOPA
42.4667	2	INA
41.8	3	INA
-7.66667	0	INA
57.9333	0	SUL
6.66667	1	SUL
4.86667	0	SUL
46.0667	2	DOPA
24.5333	2	INA
31.7333	-1	SUL
32.7333	-3	SUL
45.2667	5	SUL
43.5333	0	DOPA
48.4667	0	DOPA
36.8	1	SUL
40.5333	1	SUL
40.0667	0	INA
47.8	0	DOPA
42.5333	3	DOPA
43.6667	0	SUL
31.6	0	INA
67.9333	3	DOPA
40.5333	2	INA
28.1333	-1	INA
46.3333	1	INA
47.2	2	INA
24.9333	3	DOPA
36.5333	-4	DOPA
31.6667	-3	SUL
70.4667	0	SUL
45.8	-1	SUL
44.6	1	INA
22.8	0	SUL
12	-1	INA
39.0667	0	DOPA
73.9333	1	DOPA
6	-3	INA
60.2	1	DOPA
75.4	2	SUL
27.7333	0	INA
24.8	-3	SUL
24.1333	1	SUL
51.7333	2	SUL
45.0667	4	SUL
55.7333	0	SUL
42.8	0	DOPA
53.5333	6	INA
64.4667	2	INA
29.5333	2	INA
23.2667	1	SUL
56.2	1	INA
25.5333	0	SUL
57.8667	0	INA
60.3333	2	INA
64.8	1	DOPA
48.2	0	DOPA
37.4	0	SUL
40.2	-2	SUL
49.1333	0	SUL
49.9333	1	INA
14.4	1	DOPA
73.5333	4	INA
59.8667	4	DOPA
33.5333	-2	DOPA
11.8	0	INA
64.0667	2	INA
49.6667	0	INA
37.2	0	SUL
29.2	1	SUL
26.8667	-1	DOPA
27.1333	-1	INA
32.5333	0	SUL
24.2	0	INA
51.8	0	INA
56.8	-1	DOPA
60.4667	2	DOPA
16.8667	3	SUL

## Sheet: S3_Data_Figure7E
Day2_VAS_ControlCream	Delta_VAS_Day2	group
57.5	-10.0714	DOPA
66.3571	3.07143	DOPA
61.7143	0.357143	SUL
69.2143	9.64286	DOPA
62.0714	20.5714	SUL
58.0714	-6.42857	SUL
32.3571	2.35714	INA
43.7143	-6.78571	INA
68.5714	-8.42857	SUL
57.6429	-3.64286	DOPA
49.7857	7.85714	SUL
55.8571	-3.21429	INA
43.7143	-21.6429	INA
69.7857	4.14286	SUL
60.2143	4.5	INA
60.5714	0.785714	DOPA
63.5714	4.57143	DOPA
73.9286	3	INA
68.6429	10.9286	SUL
43.9286	-11.2857	SUL
43	12.5	SUL
57.3571	3.28571	DOPA
53.6429	-3	SUL
55.6429	-0.571429	INA
72.2857	13.5714	DOPA
76.6429	15.9286	SUL
70.9286	12.5714	DOPA
68	5.78571	DOPA
60.4286	-0.571429	SUL
51.2857	9.64286	INA
66.1429	34	SUL
62.1429	29.8571	INA
64.4286	18.5	SUL
42	-4.85714	SUL
63.8571	12	DOPA
77.7143	2.64286	INA
69.8571	36.1429	DOPA
36.5714	-2	DOPA
49.9286	-7.21429	SUL
58	9.85714	DOPA
46.9286	9.78571	DOPA
38.0714	-4.42857	SUL
82.1429	11.7143	DOPA
35.9286	-16.1429	DOPA
68	3	SUL
71.6429	5.78571	SUL
69.1429	2.21429	DOPA
67.2143	20.7857	DOPA
77.5	13.5	DOPA
68.5	-10.1429	DOPA
49.2857	-6.71429	SUL
66.7143	21.3571	INA
22.1429	-3.28571	INA
75.9286	2.28571	DOPA
56.7857	17.5	INA
43.6429	10.1429	DOPA
85.2857	0.642857	INA
47.0714	24.7143	INA
45.5	-12.5	DOPA
56.9286	16	INA
63.4286	18.7857	INA
53.5714	26.2143	DOPA
65.9286	-4.85714	SUL
53.3571	-2.57143	INA
57.5714	-1.85714	INA
24	-36.6429	DOPA
62.1429	14.5	INA
36.9286	13.4286	DOPA
51.2143	1.57143	SUL
45.5	2.35714	INA
28	15	DOPA
37.2857	-14.8571	DOPA
54.2143	26.2857	DOPA
39.1429	22.2143	INA
27	-11.7143	DOPA
34.6429	-8.35714	DOPA
41.6429	-12.8571	INA
47.4286	-6.57143	INA
55.2143	-14.6429	INA
68.7857	21.0714	SUL
40.7143	4.64286	SUL
24.7143	3	SUL
72.1429	22.7857	DOPA
28.0714	9.28571	INA
46.4286	11.2857	SUL
29.4286	3	INA
22.8571	-9.07143	SUL
67.5714	19.2143	SUL
66.4286	3.57143	DOPA
63.5714	3.07143	DOPA
49.6429	-5	SUL
88.8571	14.6429	SUL
44.2143	-11.5	INA
44.7857	5.57143	DOPA
48.6429	18.5	DOPA
49.4286	1.21429	SUL
29.4286	0.928571	INA
43.7857	12.6429	DOPA
41	-10	INA
29.1429	-13.3571	INA
56.5	13.3571	INA
43.3571	0.357143	INA
29.4286	-15.0714	DOPA
44.7857	-25.8571	DOPA
59.1429	3.21429	SUL
69.7857	-17.2143	SUL
15.5	3.28571	SUL
58.2857	-0.357143	INA
40	11.9286	SUL
43.5	12	INA
63.5	18.9286	DOPA
55.4286	-7.5	DOPA
81.1429	15.6429	INA
51.0714	16.7857	DOPA
23.4286	3.42857	SUL
62.2857	-1.42857	INA
63	3.07143	SUL
22.5	5	SUL
55.0714	6.85714	SUL
60	-6.71429	SUL
36.2857	-26.9286	SUL
51.9286	7.42857	DOPA
28	6.57143	INA
37.6429	19.3571	INA
34.1429	-3.14286	INA
55.5	-0.714286	SUL
56.2143	0.214286	INA
34.3571	-6.28571	SUL
75.7857	19.5	INA
57.0714	-2.5	INA
55.5714	-3.5	DOPA
10.7143	-10.5	DOPA
55.1429	-2.21429	SUL
33.2143	-9.85714	SUL
14.6429	-22.7143	SUL
46.6429	-7.85714	INA
50.5714	-27	DOPA
2.07143	-0.5	INA
64.3571	10	DOPA
54.7143	21.7857	DOPA
60.8571	-21.0714	INA
51.5	7.5	INA
59.5714	-4	INA
66.8571	-4.42857	SUL
16.7857	-3.5	SUL
67.5	29.1429	DOPA
46.3571	-5.92857	INA
67.5	23.5714	SUL
47.2143	41.2857	INA
81.0714	14.8571	INA
19.2857	-31.9286	DOPA
51.2143	2.85714	DOPA
69.3571	-5.5	SUL
72.5	6.42857	DOPA
